# Supplementary material for: A Systems Analysis of Phenotype Heterogeneity in APOE*3Leiden.CETP Mice Induced by Long-Term High-Fat High-Cholesterol Diet Feeding
Source: Nutrients. 2022 Nov 21;14(22):4936. doi: 10.3390/nu14224936 (PMC9698005; doi:10.3390/nu14224936)
Supplement: Supplementary file 1 [file nutrients-14-04936-s001.zip]

Archive with 1 entries (1 files):
- nutrients-1968751-supplementary.pdf
